# Supplementary material for: Effects of Sources and Forms of Vitamin K3 on Its Storage Stability in Vitamin Premixes or Vitamin Trace Mineral Premixes
Source: Animals (Basel). 2021 Apr 16;11(4):1140. doi: 10.3390/ani11041140 (PMC8072531; doi:10.3390/ani11041140)
Supplement: Supplementary file 1 [file animals-11-01140-s001.zip]

Archive with 1 entries (1 files):
- animals-1140474-supplementary.doc
